# Supplementary material for: Caucasian Dragonheads: Phenolic Compounds, Polysaccharides, and Bioactivity of Dracocephalum austriacum and Dracocephalum botryoides
Source: Plants (Basel). 2022 Aug 15;11(16):2126. doi: 10.3390/plants11162126 (PMC9413935; doi:10.3390/plants11162126)
Supplement: Supplementary file 1 [file plants-11-02126-s001.zip]

Archive with 1 entries (1 files):
- plants-1857234-supplementary.pdf
